# Supplementary material for: Investigation of the Interaction between Mechanosynthesized ZnS Nanoparticles and Albumin Using Fluorescence Spectroscopy
Source: Pharmaceuticals (Basel). 2023 Aug 29;16(9):1219. doi: 10.3390/ph16091219 (PMC10536685; doi:10.3390/ph16091219)
Supplement: Supplementary file 1 [file pharmaceuticals-16-01219-s001.zip]

Archive with 1 entries (1 files):
- pharmaceuticals-2554023-supplementary.pdf
